# Supplementary material for: Eliminating Medicare bad debt payments: are critical access and rural hospitals at risk?
Source: Health Aff Sch. 2025 Nov 28;3(11):qxaf220. doi: 10.1093/haschl/qxaf220 (PMC12661523; doi:10.1093/haschl/qxaf220)
Supplement: qxaf220_Supplementary_Data [file qxaf220_supplementary_data.zip]

Archive with 2 entries (2 files):
- coi_disclosure 8_27_25 combined all authors.docx
- Mcare - Appendix 11_12_25.docx
